# Supplementary material for: Subfunctionalized expression drives evolutionary retention of ribosomal protein paralogs Rps27 and Rps27l in vertebrates
Source: eLife. 2023 Jun 12;12:e78695. doi: 10.7554/eLife.78695 (PMC10313321; doi:10.7554/eLife.78695)
Supplement: Figure 3—source data 1. [file elife-78695-fig3-data1.zip]

Archive with 1 entries (1 files):
- Figure 3--Source Data 1--20180717 GFP grad S27 WB 382.1 sec.png
