# Supplementary material for: Subfunctionalized expression drives evolutionary retention of ribosomal protein paralogs Rps27 and Rps27l in vertebrates
Source: eLife. 2023 Jun 12;12:e78695. doi: 10.7554/eLife.78695 (PMC10313321; doi:10.7554/eLife.78695)
Supplement: Figure 3—figure supplement 1—source data 5. [file elife-78695-fig3-figsupp1-data5.zip]

Archive with 1 entries (1 files):
- Figure 3-figure supplement 1--Source Data 5--barnalab 2019-07-26 22hr 33min-1_Exposure_3.0sec.tif
