# Supplementary material for: Subfunctionalized expression drives evolutionary retention of ribosomal protein paralogs Rps27 and Rps27l in vertebrates
Source: eLife. 2023 Jun 12;12:e78695. doi: 10.7554/eLife.78695 (PMC10313321; doi:10.7554/eLife.78695)
Supplement: Figure 6—source data 18. [file elife-78695-fig6-data18.zip]

Archive with 1 entries (1 files):
- Figure 6--Source Data 18--5x_t771_03.tif
